# Supplementary material for: STARD3: A Prospective Target for Cancer Therapy
Source: Cancers (Basel). 2021 Sep 18;13(18):4693. doi: 10.3390/cancers13184693 (PMC8472075; doi:10.3390/cancers13184693)
Supplement: Supplementary file 1 [file cancers-13-04693-s001.zip]

Archive with 1 entries (1 files):
- cancers-1375693-supplementary.pdf
